# Supplementary material for: Transfusion of female blood in a rat model is associated with red blood cells entrapment in organs
Source: PLoS One. 2023 Nov 22;18(11):e0288308. doi: 10.1371/journal.pone.0288308 (PMC10664878; doi:10.1371/journal.pone.0288308)
Supplement: S1 Dataset — (XLSX) [file pone.0288308.s004.xlsx]

## Sheet: Donors
Blood Parameters Groups 1&2											RBC Count (10^12/L)				Hb (mmol/L)				MCH (fmol)				RDW (%)				pO2 (mmHg)				Lactate (mmol/L)				K+ (mmol/L)
				Age (Weeks)						Study ID	Blood Donation			Study ID	Blood Donation			Study ID	Blood Donation			Study ID	Blood Donation			Study ID	Blood Donation			Study ID	Blood Donation			Study ID	Blood Donation
		Study ID		Blood Donation							Male (1)	Female (2)			Male (1)	Female (2)			Male (1)	Female (2)			Male (1)	Female (2)			Male (1)	Female (2)			Male (1)	Female (2)			Male (1)	Female (2)
										1	7.5			1	9			1	1.2	1.2		1	11.4	9.9		1	253.1	236.6		1	1.61	1.86		1	4.78	4.93
			Male (1)				Female (2)			2	6.94	6.7		2	7.9	9		2	1.14	1.14		2	12.2	10.4		2	243	263.2		2	1.04	1.12		2	4.45	4.77
			Birthday	Experiment day	Difference	Birthday	Experiment day	Difference		3	7.34	6.69		3	9	7.1		3	1.22	1.26		3	11.6	10.3		3	231.9	252.6		3	1.8	1.96		3	3.84	4.97
		1	2021-03-16	2021-06-15	13	2021-06-08	2021-08-24	14		4	5.7	7.28		4	6.7	7.5		4	1.18	1.11		4	11.7	10.5		4	199.4	226.6		4	1.35	2.54		4	3.71	4.42
		2	2021-03-16	2021-06-15	13	2021-06-08	2021-08-24	14		5	5.66	7.03		5	6.9	8.6		5	1.22	1.22		5	11.6	11.1		5	211.8	213.8		5	1.37	1.7		5	4.05	4.51
		3	2021-03-16	2021-06-15	13	2021-06-08	2021-08-24	14		6		6.65		6		7.4		6		1.17		6		11.7		6		215.9		6		2.18		6		3.99
		4	2021-03-23	2021-06-29	14	2021-06-08	2021-08-24	14		7		6.73		7		8.3		7		1.24		7		10.8		7		226.1		7		2.96		7		4.09
		5	2021-03-23	2021-06-29	14	2021-06-08	2021-09-07	13		8		6.6		8		7.4		8		1.17		8		11.6		8		216.7		8		2.71		8		4.31
		6				2021-06-08	2021-09-07	13		Mean	6.628	6.81143		Mean	7.9	7.9		Mean	1.192	1.18875		Mean	11.7	10.7875		Mean	227.84	231.438		Mean	1.434	2.12875		Mean	4.166	4.49875
		7				2021-06-08	2021-09-07	13		SD	0.889224	0.24896		SD	1.10227	0.725718		SD	0.0334664	0.0508324		SD	0.3	0.637938		SD	22.0822	18.146		SD	0.287802	0.597935		SD	0.443091	0.368295
		8				2021-06-08	2021-09-07	13
		Mean			13.4			13.5		Pooled RBCs 1	7.32	6.86		Pooled RBCs 1	9	9.2		Pooled RBCs 1	1.23	1.34		Pooled RBCs 1	11.6	10.8		Pooled RBCs 1	267.3	276.5		Pooled RBCs 1	1.43	1.88		Pooled RBCs 1	4.8	4.48
		SD			0.547723			0.534522		2	6.26	6.59		2	7.7	8.5		2	1.22	1.3		2	12	11.5		2	256	246.5		2	0.95	1.46		2	4.38	4.66
										Mean	6.79	6.725		Mean	8.35	8.85		Mean	1.225	1.32		Mean	11.8	11.15		Mean	261.65	261.5		Mean	1.19	1.67		Mean	4.59	4.57
										SD	0.749533	0.190919		SD	0.919239	0.494975		SD	0.00707107	0.0282843		SD	0.282843	0.494975		SD	7.99031	21.2132		SD	0.339411	0.296985		SD	0.296985	0.127279
			Weight (g)								Hct (%)				MCV (fL)				MCHC (mmol/L)				pH				pCO2 (mmHg)				Na+ (mmol/L)
		Study ID	Blood Donation							Study ID	Blood Donation			Study ID	Blood Donation			Study ID	Blood Donation			Study ID	Blood Donation			Study ID	Blood Donation			Study ID	Blood Donation
			Male (1)	Female (2)							Male (1)	Female (2)			Male (1)	Female (2)			Male (1)	Female (2)			Male (1)	Female (2)			Male (1)	Female (2)			Male (1)	Female (2)
		1	367.2	225						1	41.6			1	55.5	56.8		1	21.7	21.6		1	6.89	6.73		1	8.7	7.6		1	144.3	146.1
		2	365	220						2	38	38.9		2	54.8	58		2	20.9	21.1		2	6.86	6.6		2	6.8	8.2		2	143	146.1
		3	372	225						3	41.6	38.4		3	56.8	58		3	21.6	21.4		3	6.98	6.89		3	7	7.2		3	143.6	146
		4	421	230						4	37.2	41.7		4	54.7	57.3		4	21.5	22.8		4	6.86	6.93		4	8.9	7.3		4	143.2	146.6
		5	395	220						5	38.1	41		5	54.9	58.3		5	22.2	20.9		5	6.87	6.75		5	8	13.1		5	143.2	147.2
		6		235						6		37.8		6		56.9		6		22.3		6		6.79		6		11.4		6		145.6
		7		225						7		38.8		7		57.6		7		21.5		7		6.81		7		10.9		7		145.7
		8		240						8		37.8		8		57.3		8		21.2		8		6.86		8		11.2		8		144.1
		Mean	384.04	227.5						Mean	39.3	39.2		Mean	55.34	57.525		Mean	21.58	21.6		Mean	6.892	6.795		Mean	7.88	9.6125		Mean	143.46	145.925
		SD	23.8602	7.07107						SD	2.12838	1.5438		SD	0.873499	0.544453		SD	0.465833	0.641427		SD	0.0506952	0.104198		SD	0.957601	2.29125		SD	0.517687	0.897218
										Pooled RBCs 1	40.8	39.9		Pooled RBCs 1	55.7	58.1		Pooled RBCs 1	22.1	23.1		Pooled RBCs 1	6.69	6.51		Pooled RBCs 1	5.9	7.4		Pooled RBCs 1	142.1	146.1
										2	34.6	37.5		2	55.2	56.9		2	22.1	22.8		2	6.73	6.74		2	7.9	10.5		2	145.1	143
										Mean	37.7	38.7		Mean	55.45	57.5		Mean	22.1	22.95		Mean	6.71	6.625		Mean	6.9	8.95		Mean	143.6	144.55
										SD	4.38406	1.69706		SD	0.353553	0.848528		SD	0	0.212132		SD	0.0282843	0.162635		SD	1.41421	2.19203		SD	2.12132	2.19203
Blood Parameters Groups 3&4											RBC Count (10^12/L)								Hb (mmol/L)								MCH (fmol)								RDW (%)								pO2 (mmHg)
				Age (Weeks)						Study ID	1st BL		2nd BL		Blood Donation			Study ID	1st BL		2nd BL		Blood Donation			Study ID	1st BL		2nd BL		Blood Donation			Study ID	1st BL		2nd BL		Blood Donation			Study ID	1st BL		2nd BL		Blood Donation
		Study ID		Blood Donation							Male BL (3)	Female BL (4)	Male BL (3)	Female BL (4)	Male BL (3)	Female BL (4)			Male BL (3)	Female BL (4)	Male BL (3)	Female BL (4)	Male BL (3)	Female BL (4)			Male BL (3)	Female BL (4)	Male BL (3)	Female BL (4)	Male BL (3)	Female BL (4)			Male BL (3)	Female BL (4)	Male BL (3)	Female BL (4)	Male BL (3)	Female BL (4)			Male BL (3)	Female BL (4)	Male BL (3)	Female BL (4)	Male BL (3)	Female BL (4)
										1	6.81	5.4	6.2	5.31	3.7	6.69		1	8.9	6.5	7.8	6.3	4.7	8.6		1	1.31	1.21	1.25	1.19	1.26	1.19		1	10.9	9.9	11	10.2	14.9	14		1	222.6	100.3	187.3	131.3	199.6	200.4
			Male BL (3)				Female BL (4)			2	6.26	5.41	6.31	4.78	5.02	6.25		2	7.7	7.1	7.4	6.1	5.9	8.5		2	1.23	1.31	1.17	1.29	1.18	1.16		2	11.8	9.4	12.4	9.8	15.3	16		2	209.5	130.3	200.3	130.1	180.9	168.9
			Birthday	Experiment day	Difference	Birthday	Experiment day	Difference		3	6.94		5.82	4.87	6.21	6.93		3	9	7.1	7	5.8	7.5	7		3	1.3		1.21	1.2	1.21	1.3		3	11.6		11.9	9.5	14.4	13.7		3	218.8	124.1	201.6	150.8	216.1	204.1
		1	2021-03-16	2021-06-21	12.86	2021-06-08	2021-08-30	13		4	7.24	6.26	6.1	4.98	5.94	6.48		4	8.8	7.6	7.4	6.3	7.2	8.3		4	1.22	1.21	1.21	1.26	1.21	1.18		4	11.6	9.9	11.9	9.9	13	12.7		4	188	115.2	228.3	146.5	217.2	201.4
		2	2021-03-16	2021-06-21	12.86	2021-06-08	2021-08-30	13		5	6.6	5.66	6.25	5.14	5.84	6.61		5	8.2	7.6	7.3	6.8	7	8.9		5	1.25	1.34	1.17	1.32	1.2	1.15		5	12.7	9.9	12.9	10.3	15.1	13.2		5	252.6	88.2	219.6	144.3	218.8	149.5
		3	2021-03-16	2021-06-21	12.86	2021-06-08	2021-08-30	13		6	7.05	5.94	6.17	5.74	5.85	6.77		6	8.3	7.3	7.2	7.1	6.8	7		6	1.18	1.23	1.17	1.24	1.15	1.13		6	13	10.1	12.02	9.8	14.6	13.2		6	226.9	120.6	221.4	165.7	198.9	233
		4	2021-03-16	2021-06-21	12.86	2021-06-08	2021-08-30	13		7	5.72	6.15	5.03	4.89	6.54	6.68		7	6.6	7.7	6.3	6.2	7.5	7.9		7	1.15	1.26	1.25	1.26	1.15	1.24		7	12.7	9.8	12.5	9.9	15.7	14.3		7	202.9	115.6	216.6	154.9	219.4	196.6
		5	2021-03-16	2021-06-21	12.86	2021-06-08	2021-08-30	13		8	5.91	5.71	6.18	4.8	7.04	6.99		8	6.9	6.9	7.6	5.8	8.1	8.6		8	1.17	1.21	1.22	1.2	1.15	1.24		8	11.4	10.3	12.3	10.3	14.4	14.3		8	233.7	161.8	232.7	107.3	189.2	187.4
		6	2021-03-16	2021-06-21	12.86	2021-06-08	2021-08-30	13		9	6.09	5.67	5.69	5.16	6.5	7.73		9	7.5	6.9	7.3	6.3	7.8	7.8		9	1.23	1.22	1.28	1.23	1.21	1.27		9	11.5	10.1	11.7	10.3	13.6	14.5		9	211.3	183.2	233	169.9	196.6	190.9
		7	2021-03-23	2021-07-05	14.8571	2021-06-08	2021-08-30	13		10	5.77	5.79	5.39	4.76	6.11	6.04		10	6.9	7.2	6.6	5.9	7.2	7.5		10	1.19	1.24	1.23	1.24	1.17	1.25		10	11.8	9.9	11.5	9.9	14.5	14.3		10	224.7	163.2	236.7	138.1	142.4	163.5
		8	2021-03-23	2021-07-05	14.8571	2021-06-08	2021-09-13	13.8571		11	6.06	6.19	4.75	5.15	6.49	7.67		11	7.5	7.9	6.3	6.4	7.9	7.9		11	1.24	1.27	1.33	1.24	1.21	1.19		11	11.6	10.3	11.9	10.4	14.5	15.5		11	186.9	144.5	220.3	128	158.6	192.1
		9	2021-03-23	2021-07-05	14.8571	2021-06-08	2021-09-13	13.8571		12		5.61		5.15		7.67				6.9		6.4		7				1.23		1.24		1.2		12		9.9		10		14		12		165.7		164.8		195.4
		10	2021-03-23	2021-07-05	14.8571	2021-06-08	2021-09-13	13.8571		13		5.64		5.4		6.31				7.1		6.6		7.9				1.26		1.22		1.25		13		9.9		10.2		13.3		13		149.7		140		147.8
		11	2021-03-23	2021-07-05	14.8571	2021-06-08	2021-09-13	13.8571		14		5.63		4.84		7.34				7		6.1		7.6				1.24		1.26		1.11		14		9.8		10.2		13.1		14		164.6		149.4		157.7
		12				2021-06-08	2021-09-13	13.8571		Mean	6.40455	5.77385	5.80818	5.06929	6.28	6.86857		Mean	7.84545	7.2	7.10909	6.29286	7.44444	7.89286		Mean	1.22455	1.24846	1.22636	1.24214	1.19091	1.20429		Mean	11.8727	9.93846	12.0018	10.05	14.5455	14.0071		Mean	216.173	137.643	217.982	144.364	194.336	184.907
		13				2021-06-08	2021-09-13	13.8571		SD	0.5439	0.280521	0.535646	0.281164	0.397744	0.550774		SD	0.853655	0.382301	0.504885	0.366825	0.433333	0.631804		SD	0.0506683	0.0397589	0.0498543	0.0353398	0.0344832	0.0558452		SD	0.64667	0.232875	0.517722	0.259437	0.752813	0.925256		SD	19.4041	28.2501	15.63	17.0547	25.4128	24.2096
		14				2021-06-08	2021-09-13	13.8571
		Mean			13.3593			13.1071		Pooled RBCs 1	7.04	5.75	5.98	4.91	6.25	5.86		Pooled RBCs 1	8.5	7.3	7.3	6.1	7.6	7.9		Pooled RBCs 1	1.21	1.27	1.21	1.24	1.22	1.35		Pooled RBCs 1	12.1	10.3	12.7	10.2	14.8	13.6		Pooled RBCs 1	249.6	156.2	215.6	147.6	221.5	232.4
		SD			0.924497			0.303046		2	5.88	5.84	5.71	5.38	6.49	6.63		2	7	7.1	7.4	6.7	7.9	8.8		2	1.19	1.21	1.29	1.26	1.22	1.33		2	12	9.9	12	10.5	15.7	13.9		2	229.8	155.8	232.5	144.8	201.3	231.6
										Mean	6.46	5.795	5.845	5.145	6.37	6.245		Mean	7.75	7.2	7.35	6.4	7.75	8.35		Mean	1.2	1.24	1.25	1.25	1.22	1.34		Mean	12.05	10.1	12.35	10.35	15.25	13.75		Mean	239.7	156	224.05	146.2	211.4	232
										SD	0.820244	0.0636396	0.190919	0.33234	0.169706	0.544472		SD	1.06066	0.141421	0.0707107	0.424264	0.212132	0.636396		SD	0.0141421	0.0424264	0.0565685	0.0141421	0	0.0141421		SD	0.0707107	0.282843	0.494975	0.212132	0.636396	0.212132		SD	14.0007	0.282843	11.9501	1.9799	14.2836	0.565685
			Weight (g)
		Study ID	1st BL		2nd BL		Blood Donation
			Male BL (3)	Female BL (4)	Male BL (3)	Female BL (4)	Male BL (3)	Female BL (4)
		1	360.4	230	366	230	374.4	235			Hct (%)								MCV (fL)								MCHC (mmol/L)								pH								pCO2 (mmHg)
		2	375	230	376	232.4	385	250		Study ID	1st BL		2nd BL		Blood Donation			Study ID	1st BL		2nd BL		Blood Donation			Study ID	1st BL		2nd BL		Blood Donation			Study ID	1st BL		2nd BL		Blood Donation			Study ID	1st BL		2nd BL		Blood Donation
		3	367	230.6	366.8	238.8	375.9	245			Male BL (3)	Female BL (4)	Male BL (3)	Female BL (4)	Male BL (3)	Female BL (4)			Male BL (3)	Female BL (4)	Male BL (3)	Female BL (4)	Male BL (3)	Female BL (4)			Male BL (3)	Female BL (4)	Male BL (3)	Female BL (4)	Male BL (3)	Female BL (4)			Male BL (3)	Female BL (4)	Male BL (3)	Female BL (4)	Male BL (3)	Female BL (4)			Male BL (3)	Female BL (4)	Male BL (3)	Female BL (4)	Male BL (3)	Female BL (4)
		4	370	220.8	370	220.6	379.5	230		1	39	31.3	35.3	31.2	22.3	39.2		1	57.3	57.9	56.8	58.7	60.2	61.5		1	22.8	20.9	22	20.3	21	21		1	6.84	6.55	6.91	6.77	6.81	6.72		1	11.3	80.2	11.9	42.4	11.9	10.9
		5	383.2	236	389.8	239	395	230		2	34.2	32.7	34.5	29	28.9	40.7		2	54.6	60.3	54.7	60.7	57.5	65		2	22.5	21.7	21.3	21.2	20.6	20.9		2	6.83	6.79	6.91	6.86	6.68	6.62		2	13	41.8	11.4	44.6	10.7	12.3
		6	405.6	232	404.4	233.4	415.5	250		3	38.9		32.6	27.5	37.9	39.6		3	56.1		56	56.5	57.8	60		3	23.1		21.6	21.2	21	20.6		3	6.85	6.79	6.87	6.77	6.84	6.7		3	11.9	52.1	12.9	38.6	10.4	9.9
		7	400.4	229.4	397	228.6	409	240		4	40	35.3	33.9	28.3	38.8	38.7		4	55.2	56.4	55.5	56.9	56.9	59.7		4	22.1	21.5	21.8	22.1	21.3	20.5		4	6.83	6.8	6.89	6.83	6.7	6.69		4	16.7	53.3	11.1	38	10.4	9.7
		8	383	227	379.4	225.4	389.5	230		5	35.8	34.5	33.6	31.5	39.5	42.2		5	54.3	61	53.8	61.4	55.7	63.9		5	23	22	21.8	21.5	21.6	21.2		5	6.82	6.75	6.88	6.89	6.76	6.72		5	9.9	63.7	10.6	34.6	10.8	11.2
		9	396.4	241.2	395	231.6	396	235		6	36.8	34.1	32.2	33	38.4	39.9		6	52.3	57.3	52.2	57.4	53.7	58.9		6	22.6	21.4	22.4	21.6	21.5	20.6		6	6.83	6.59	6.9	6.87	6.8	6.84		6	10.6	39.6	10.7	30.5	11.2	9.2
		10	399	233.8	397.2	230	405	250		7	32.1	35.2	26.8	28.4	40	40.1		7	56.1	57.2	53.4	58.1	56.6	60		7	20.4	21.9	23.4	21.7	20.3	21.3		7	6.77	6.82	6.86	6.9	6.75	6.81		7	12.3	50.5	8.7	33.9	8.8	9.9
		11	388.6	234.2	391.6	241.8	402	230		8	32.5	32	33.7	26.8	38.9	38.8		8	55	56.1	54.5	55.9	55.2	59.8		8	21.3	21.6	22.5	21.5	20.9	20.7		8	6.86	6.89	6.93	6.62	6.75	6.65		8	9.6	34	8.7	62	10.7	9
		12		225		226.8		230		9	34.7	31.9	31.7	29.1	37.8	38.1		9	57	56.1	55.6	56.3	56.6	59.7		9	21.6	21.7	23.1	21.8	21.3	21.3		9	6.86	6.89	6.92	6.87	6.82	6.79		9	9.2	37.6	8.8	36.2	8.6	9.4
		13		237.8		231.8		230		10	32	32.6	29.3	26.7	39.1	36.3		10	55.5	56.2	54.4	56	55.8	60		10	21.5	22.1	22.7	22.1	21	20.8		10	6.84	6.88	6.83	6.84	6.62			10	9.9	35.2	8.8	39	12.7
		14		240.74		235.6		235		11	34.4	35.7	26.9	29.6	39.9	38.3		11	56.8	57.6	56.7	57.5	58.4	60.3		11	21.8	22.1	23.4	21.6	20.8	21.4		11	6.87	6.9	6.82	6.85	6.62	6.8		11	10.1	37.7	9.7	38.4	11.5	7.9
		Mean	384.418	232.039	384.836	231.843	393.345	237.143		12		31.4		28.9		38.7				55.9		56.2		58.2				22		22.1		20.3		12		6.87		6.82		6.72		12		33.2		33.5		7.5
		SD	15.027	5.78384	13.6569	5.72669	13.7688	8.2542		13		31.9		30.8		37.1				56.6		57		58.8				22.2		21.3		21.3		13		6.82		6.91				13		38.3		33.8
										14		31.9		27.8		38.5				56.6		57.5		59.4				21.8		21.9		22.1		14		6.88		6.87		6.66		14		36.5		36.5		10.3
										Mean	35.4909	33.1154	31.8636	29.1857	38.9222	39.0143		Mean	55.4727	57.3231	54.8727	57.5786	56.7636	60.3714		Mean	22.0636	21.7615	22.3636	21.5643	21.0273	21		Mean	6.83636	6.80143	6.88364	6.83357	6.74091	6.72667		Mean	11.3182	45.2643	10.3	38.7143	10.7	9.76667
										SD	2.86686	1.60823	2.94662	1.85839	0.79652	1.47328		SD	1.43951	1.60684	1.41781	1.68074	1.73394	1.90321		SD	0.832193	0.357161	0.728386	0.479755	0.384944	0.470679		SD	0.0269343	0.10883	0.0358532	0.0745868	0.0771304	0.0694568		SD	2.15769	13.4684	1.46287	7.65254	1.20582	1.33983
										Pooled RBCs 1	39	34	32.8	28.7	38.5	37.6		Pooled RBCs 1	55.5	57.7	54.9	58.3	56	60.4		Pooled RBCs 1	21.8	22	22.1	21.2	21.8	22.3		Pooled RBCs 1	6.84	6.89	6.89	6.88	6.67	6.68		Pooled RBCs 1	8.9	21.5	10.6	29.5	8.7	8.7
										2	32.8	33.1	31.5	30.5	36.7	38.6		2	55.9	56.6	55.2	56.8	56.6	58.4		2	21.3	21.4	23.5	22.1	21.5	22.8		2	6.84	6.9	6.89	6.87	6.77	6.63		2	9.04	29.6	7.8	30	8.5	6.5
										Mean	35.9	33.55	32.15	29.6	37.6	38.1		Mean	55.7	57.15	55.05	57.55	56.3	59.4		Mean	21.55	21.7	22.8	21.65	21.65	22.55		Mean	6.84	6.895	6.89	6.875	6.72	6.655		Mean	8.97	25.55	9.2	29.75	8.6	7.6
										SD	4.38406	0.636396	0.919239	1.27279	1.27279	0.707107		SD	0.282843	0.777817	0.212132	1.06066	0.424264	1.41421		SD	0.353553	0.424264	0.989949	0.636396	0.212132	0.353553		SD	0	0.00707107	0	0.00707107	0.0707107	0.0353553		SD	0.0989949	5.72756	1.9799	0.353553	0.141421	1.55563
[truncated: 21 more columns]

## Sheet: Recipients
TimePoint	ContRBC	MRBC	FRBC	MBLRBC	FBLRBC	CHct	MHct	FHct	MBLHct	FBLHct	CHb	MHb	FHb	MBLHb	FBLHb	CMCV	MMCV	FMCV	MBLMCV	FBLMCV	CMCH	MMCH	FMCH	MBLMCH	FBLMCH	CMCHC	MMCHC	FMCHC	MBLMCHC	FBLMCHC	CRDW	MRDW	FRDW	MBLRDW	FBLRDW	CpH	MpH	FpH	MBLpH	FBLpH	CPO	MPO	FPO	MBLPO	FBLPO	CPCO	MPCO	FPCO	MBLPCO
1	6.23	5.02	6.69	5.72	6.03	34.2	999	37.6	32.2	33.8	7.6	999	8.3	6.9	7.6	54.9	999	56.2	56.4	55.1	1.22	999	1.24	1.2	1.22	21.2	999	21	21.3	21.1	11.3	999	11.1	11.4	12.1	6.92	999	7.02	6.69	6.95	178.5	999	148.7	153.6	157.6	36.9	999	38.8	43.4
1	5.98	5.73	6.51	5.84	6.62	32.2	999	35.6	31.9	35.7	7.1	999	7.9	6.9	7.1	53.9	999	54.7	54.6	53.9	1.19	999	1.21	1.18	1.22	22	999	22.1	21.6	21.6	11.5	999	11.6	12	11.5	6.89	999	6.97	6.74	7.03	156.2	999	156.1	163.5	176.7	42.2	999	35.9	51.7
1	6.36	5.44	6.97	5.86	6.97	34.3	27.6	37.5	31.7	33.7	7.7	5.8	8.2	7	7.4	53.8	55	53.9	54.1	55.5	1.21	1.15	1.17	1.2	1.2	21.4	20.9	21.8	22.2	21.7	11.8	15.4	11.5	11.6	11.4	6.94	6.54	6.93	6.74	7.01	160	184.1	139.6	192	164.1	37.9	43.1	43.1	42.3
1	6.46	7.11	6.29	5.58	6.23	34.2	30.5	34.2	29.8	30	7.9	6.5	7.6	6.5	6.6	54.5	53.3	54.3	53.4	55.4	1.22	1.13	1.2	1.17	1.19	21.4	21.2	21.1	21.9	21.5	11.4	12.4	11.3	11.8	11.2	7.01	6.6	6.96	6.66	7.03	160.8	188.9	181.7	182.2	166.2	41.3	45.2	31.5	52.7
1	6.22	7.19	5.57	6.33	6.32	32.8	30.3	30.1	34.6	34.1	7.4	6.7	6.7	7.5	6.5	52.8	55.8	54	54.7	54	1.19	1.23	1.2	1.18	1.19	21.5	22	22.3	21.6	21.1	11.9	11.4	11.4	11.8	11.8	6.94	7.11	6.98	6.81	7.04	156.3	218.5	211.4	158.1	189.9	38.2	41	23	41
1	6.28	6.96	5.49	6.99	6.89	34.2	39	30.3	38.2	33.3	7.6	8.2	6.7	7.8	7.2	54.4	54.8	55.2	54.6	57	1.21	1.16	1.23	1.11	1.19	22.2	21.12	21.2	20.4	20.9	11.7	12.4	11.4	12.6	12.4	6.9	6.99	6.87	7	7.01	159.7	130.8	201.5	186.3	175	37	58.4	47.4	45.1
1	6.41	6.55	6.49	5.06	6.73	34.5	39.3	34.9	27.6	33.2	7.7	8.5	7.8	5.9	7.3	53.8	54.7	53.8	54.6	56.8	1.2	1.18	1.2	1.16	1.23	21.3	21.5	21.2	21.2	21.7	11.9	11.4	11.2	11.7	12.6	7.01	7.18	6.99	6.87	7	150.8	181.8	200.7	195.4	170.9	32.3	39.7	47	29.6
1	6.7	5.95	6.8	6.81	6.17	35.1	38.7	36.4	36.7	36.9	7.9	8.4	7.9	7.8	7.9	52.4	55.6	53.6	53.8	51.4	1.18	1.2	1.16	1.15	1.11	22.5	21.6	21.6	21.4	21.5	11.5	11.2	11.7	11.8	14	7.03	7.12	7	6.99	7	157.5	167.7	179.2	184.8	186.3	36.2	41.8	42.1	41.6
1	6.04	999	6.45	7.21	6.67	32.9	36.1	34.5	39.2	36.7	7.4	7.9	7.7	8.2	7.1	54.4	55	53.4	54.3	55	1.22	1.2	1.19	1.14	1.21	21.4	21.8	21.3	20.9	22	11.5	12	11.9	11.6	12	7.01	7.13	7	6.95	7	149.2	146.3	161.7	101.6	187.8	37.4	41.7	44.1	46.5
1	6.76	999	6.75	6.56	6.04	35	30.8	37.1	36.1	33	7.7	6.9	8.2	7.8	7.4	51.7	51.7	55	55	53.9	1.14	1.16	1.21	1.19	1.19	21	22.4	22.1	21.5	21.1	12.6	12.1	11.7	11.4	12	7.03	7.1	6.97	7.1	6.98	147	190.5	144.8	166.2	145.7	33.4	27.9	46.3	36.9
2	6.33	6.36	3.17	6.05	7.42	34.7	999	999	33.4	41.7	7.5	999	3.9	6.9	8.9	54.8	999	54.8	55.3	56.3	1.19	999	1.22	1.14	1.2	21.7	999	22.2	20.6	21.4	11.5	999	11.2	11.8	11.9	7.04	999	7.16	6.95	7.27	140.7	999	165.7	153.6	200.6	46.6	999	29.9	46.7
2	5.86	6.4	6.68	6.1	6.8	31.6	999	36.7	33.5	36.9	6.6	999	8.2	7.3	8	53.8	999	54.9	54.9	54.2	1.13	999	1.24	1.19	1.18	21	999	22.5	21.7	21.7	11.7	999	11.7	11.4	11.9	6.85	999	7.19	6.93	7.18	192.8	999	164.1	88.8	91.3	46.2	999	34.2	48.1
2	5.86	6.55	6.61	5.6	6.71	32	33.4	35.5	30.8	37.1	6.8	7.3	8.1	6.5	8.1	54.6	52.5	53.8	55	55.2	1.17	1.15	1.22	1.16	1.21	21.4	21.9	22.8	21.1	21.8	11.7	11.3	11.9	11	11.5	6.96	6.98	7.21	6.79	7.27	188.1	79.6	179.1	221.4	192.1	44.1	57.4	32.5	42.2
2	5.7	6.87	6.92	6.26	6.58	31	33.6	37.2	34.7	35.8	6.6	7.2	8.2	7.4	7.8	54.4	52.4	53.7	55.4	54.4	1.16	1.12	1.19	1.19	1.18	21.3	21.3	22.1	21.4	21.7	11.5	12.1	11.4	10.8	11.7	6.98	7.04	7.24	6.99	7.19	205.2	124.9	174.6	136.2	111.6	45.9	49.9	27	41.7
2	5.23	7.42	6.69	6.23	6.77	27.9	36.7	36.1	34.1	37.3	5.8	8	8.1	7.4	8.5	53.4	56	54	54.8	55	1.12	1.22	1.21	1.18	1.25	20.9	21.8	22.4	21.5	22.8	12.7	11.6	11.7	11	11.8	6.71	7.11	7.15	6.99	7.32	71.8	197.4	125.6	197.4	195.6	46.8	41	31.8	38.3
2	6.42	6.49	6.91	7.17	7.07	36.3	37.2	38.5	38	39.6	7.5	7.8	8.7	7.9	8.3	56.6	54.2	55.7	53	55.9	1.17	1.14	1.25	1.1	1.17	20.7	21	22.5	20.8	21	11.4	12.1	11.2	12.4	12.6	7.17	7.06	7.2	7.26	7.25	192.8	186.8	173.5	195.1	186.3	44.1	41.4	33	24.2
2	6.7	6.54	6.83	6.78	7.07	36.9	40	36.9	36.4	39.8	7.8	8.8	8	7.7	8.4	55.1	53.9	54	53.7	56.3	1.17	1.18	1.18	1.14	1.19	21.2	21.9	21.8	21.2	21.2	11.6	11.5	11.9	11.8	12.4	7.1	7.18	7.16	7.14	7.13	84.2	136.6	182.3	77.9	160.7	48.7	39	31.1	35.3
2	6.02	6.79	6.73	6.95	7.37	32.1	35.9	35.9	37.2	38.2	7	8	7.9	7.9	8.2	53.4	55.3	53.3	53.5	51.9	1.17	1.23	1.17	1.13	1.11	21.9	22.2	21.9	21.2	21.5	11.8	10.8	12.1	11.7	13.6	7.03	7.17	7.21	7.17	7.27	90	92.1	128.1	199.2	189.6	42.9	33.3	31	32.2
2	5.55	999	6.36	6.95	6.29	30	35.4	34.6	37.4	34.6	6.6	7.9	7.7	7.9	7.9	54	54	54.5	53.8	55	1.19	1.21	1.21	1.14	1.25	22.1	22.3	22.2	21.3	22.7	11.6	11.9	11.7	11.8	12.2	7.05	7.16	7.11	7.16	7.26	202.9	171	179	193.7	197	34.7	33.2	30.2	34.1
2	6.05	999	6.79	6.32	7.05	31.3	36.1	37.4	34.9	38.1	6.9	8	8.3	7.8	8.4	51.7	53.1	55.1	55.2	54.1	1.14	1.17	1.22	1.24	1.19	22	22.1	22.1	22.4	22	12.4	11.3	12.2	11.5	12.4	7.08	7.15	7.14	7.01	7.23	78	202.5	102.2	174.3	199.9	43.5	32.9	30.9	43.1
Group	RBC	Hb	MCV	MCH	MCHC	pH	PO2	PCO2	Lactate	Na	K	HcT	RDW	FreeHb	Haptoglobin	ICAM	vWF	IL6
0	0.1	-0.1	-0.1	-0.03	-0.5	0.12	-37.8	9.7	-1.28	-4.2	-1.9	0.5	0.2	2.25	132	3804.73	2.914	24.1223
0	-0.12	-0.5	-0.1	-0.06	-1	-0.04	36.6	4	-0.41	0.2	-1.99	-0.6	0.2	4.5	132	3078.38	2.921	28.7983
0	-0.5	-0.9	0.8	-0.04	-1	0.02	28.1	6.2	-0.63	-2.6	-1.68	-2.3	-0.1	1.77	154	5730.5	2.707	27.9819
0	-0.76	-1.3	-0.1	-0.06	-1.1	-0.03	44.4	4.6	-0.42	-4.2	-1.24	-3.2	0.1	2.31	132	3644.13	3.028	34.7361
0	-0.99	-1.6	0.6	-0.07	-1.6	-0.23	-84.5	8.6	-1.04	1.7	-1.47	-4.9	0.8	3.6	77	3649.04	2.544	42.0841
0	0.14	-0.1	2.2	-0.04	-1.5	0.27	33.1	7.1	-0.32	-6.5	-1.4	2.1	-0.3	2.55	176	3355.36	4.689	27.1654
0	0.29	0.1	1.3	-0.03	-1.1	0.09	-66.6	16.4	0.12	-3.9	-1.49	2.4	-0.3	4.2	187	4062.42	4.411	32.5094
0	-0.68	-0.9	1	-0.01	-0.6	999	-67.5	6.7	-1.53	-1.8	-1.14	-3	0.3	3	132	6158.43	7.423	34.9588
0	-0.49	-0.8	-0.4	-0.03	-0.3	0.04	53.7	-2.7	-0.88	-1	-1.04	-2.9	0.1	2.19	154	2374.49	18.004	33.1032
0	-0.71	-0.8	0	0	0	0.05	-69	10.1	-0.95	-6.1	-0.88	-3.7	-0.2	2.55	154	3934.97	21.849	33.3259
1	1.34	1.5	-2.5	0	1	0.44	-104.5	14.3	0.53	-11.9	-0.32	5.8	-4.1	6.3	110	4595.49	13.338	38.7441
1	0.67	0.7	-0.9	-0.01	0.1	0.44	-64	4.7	0.17	-13.2	-0.57	3.1	-0.3	6.3	176	5060.68	14.059	46.2406
1	1.11	1.3	0.2	-0.01	-0.2	0	-21.1	999	0.6	-16	0.15	6.4	0.2	5.1	66	4158.68	11.814	41.3419
1	-0.24	-0.4	-0.6	-0.02	-0.12	0.07	56	-17	2.89	-4	-0.58	-1.8	-0.3	5.7	143	4184.06	16.644	32.2868
1	0.23	0.3	-0.8	0	0.4	999	-45.2	-0.7	0.94	999	-3.42	0.7	0.1	2.85	121	2890.05	19.509	33.9939
1	-0.47	-0.4	-0.3	0.03	0.6	0.05	-75.6	-8.5	0.67	-1.7	-0.25	-2.8	-0.4	2.1	132	2336.57	23.23	35.033
1	-0.01	0	-1	0.01	0.5	0.03	24.7	-8.5	1.54	-18	-0.98	-0.7	-0.1	1.5	165	2648.47	15.263	38.5957
1	0.84	1.1	1.4	0.01	-0.3	0.05	12	5	1.6	-2.2	0.53	5.3	-0.8	1.35	143	3880.52	19.505	36.0721
2	-3.52	-4.4	-1.4	-0.02	0.2	0.14	17	-8.9	3.37	-2.8	0.02	999	0.1	6	55	4606.4	16.029	45.7953
2	0.17	0.3	0.2	0.03	0.4	0.22	8	-1.7	1.97	-2.7	-0.21	1.1	0.1	9.9	88	2556.86	18.46	41.7872
2	-0.36	-0.1	-0.1	0.05	1	0.28	39.5	-10.6	2.77	-4.6	-0.01	-2	0.4	6	88	6074.59	18.697	39.4121
2	0.63	0.6	-0.6	-0.01	0	0.28	-7.1	-4.5	2.71	-7	0.28	3	0.1	3.6	88	4898.19	15.557	41.7872
2	1.12	1.4	0	0.01	0.1	0.17	-85.8	8.8	0.7	-6.8	0.31	6	0.3	6.9	110	5916.75	18.453	58.7433
2	1.42	2	0.5	0.02	0.3	0.33	-28	-14.4	0.5	-7.1	-0.37	8.2	-0.2	8.1	176	7609.06	21.914	71.2512
2	0.34	0.2	0.2	-0.02	-0.4	0.17	-18.4	-15.9	1.53	-5.1	-0.21	2	0.7	5.7	88	3190.53	18.18	66.4817
2	-0.07	0	-0.3	0.01	0.3	0.21	-51.1	-11.1	1.43	-4.7	0.09	-0.5	0.4	6	44	4736.78	16.454	62.9288
2	-0.09	0	1.1	0.02	-0.1	0.11	17.3	-13.9	2.91	-2.7	-0.15	0.1	-0.2	9.3	77	5392.26	18.697	78.7949
2	0.04	0.1	0.1	0.01	0	0.17	-42.6	-15.4	3.08	-3.8	0.14	0.3	0.5	9.6	121	5165.74	16.872	85.8032
3	0.33	0	-1.1	-0.06	-0.7	0.26	999	-16.7	0.98	-3.8	-0.72	1.2	0.4	2.52	143	4595.49	21.359	54.1198
3	0.26	0.4	0.3	0.01	0.1	0.19	-74.7	-3.6	0.27	-5.1	-0.52	1.6	-0.6	2.04	88	5060.68	20.196	54.5091
3	-0.26	-0.5	0.9	-0.04	-1.1	0.05	29.4	-10.1	-0.36	0.8	-0.48	-0.9	-0.6	3.6	999	4158.68	16.724	51.297
3	0.68	0.9	2	0.02	-0.5	0.33	-46	-11	0.25	-4.5	0.27	4.9	-1	2.16	154	4184.06	16.379	54.8498
3	-0.1	-0.1	0.1	0	-0.1	0.18	39.3	-12.7	0.94	-3.4	-0.11	-0.5	-0.8	2.19	99	2890.05	15.041	53.6818
3	0.18	0.1	-1.6	-0.01	0.4	0.26	8.8	-20.9	0.5	-10.7	-0.67	-0.2	-0.2	1.92	110	2336.57	17.223	38.1564
3	1.72	1.8	-0.9	-0.02	0	0.27	-117.5	5.7	1.9	-10	-0.45	8.8	0.1	2.01	187	2648.47	17.609	42.0012
3	0.14	0.1	-0.3	-0.02	-0.2	0.18	14.4	-9.4	1.2	-3.3	-0.13	0.5	-0.1	7.2	99	3880.52	18.521	43.51
3	-0.26	-0.3	-0.5	0	0.4	0.21	92.1	-12.4	2.27	-3.9	-0.17	-1.8	0.2	1.98	165	5060.68	15.39	40.7358
3	-0.24	0	0.2	0.05	0.9	-0.09	8.1	6.2	1.9	999	-0.31	-1.2	0.1	3.9	121	6933.53	15.432	43.2666
4	0.39	0.3	1.2	-0.02	-0.7	0.32	43	-14	2.22	-5.8	-0.35	2.9	-0.2	8.91	99	4726.35	20.683	57.2346
4	0.18	-0.1	0.3	-0.04	-0.9	0.15	-85.4	-0.5	1.77	-4.4	-0.6	1.2	0.4	4.62	99	4248.73	24.306	56.1152
4	-0.26	-0.3	-0.3	0.01	0.1	0.26	28	-13.8	2.01	-6.2	-0.06	-1.6	0.1	5.61	99	4591.6	20.834	54.1198
4	-0.65	-0.8	-1	-0.01	0.2	0.16	-54.6	6	1.91	-5.1	0.25	-4.2	0.5	5.28	77	6090.69	16.431	43.6073
4	0.45	1	1	0.06	0.7	0.28	5.7	-5	2.62	-9.6	-0.39	3.2	0	6.93	121	5217.31	18.062	61.4831
4	0.18	0.1	-1.1	-0.02	0.1	0.24	11.3	-12.9	0.98	-8.3	-1.02	0.3	0.2	3.234	88	4490.41	17.057	78.7343
4	0.34	0.1	-0.5	-0.04	-0.5	0.13	-10.2	-4.1	2.3	-3.7	-0.59	1.6	-0.2	3.3	132	5067.73	14.177	71.2942
4	0.2	0.3	0.5	0	0	0.27	3.3	-7.3	1.62	-3.4	-0.11	1.3	-0.4	4.62	77	4688.84	19.042	68.8414
4	-0.38	-0.2	0	0.04	0.7	0.26	9.2	-10.6	1.9	-5.7	-0.25	-2.1	0.2	5.28	110	4889.51	18.248	66.0616
4	0.01	0	0.2	0	-0.1	0.25	54.2	-17.4	2.43	-1.7	-0.29	0.1	0.4	4.95	121	10155	23.848	66.2251
Group	PTR_RBC	PTR_Lung	PTR_Liver	PTR_Spleen
1	57.9091	136.264	205.651	277.865
1	70.9544	108.187	152.047	228.07
1	63.5602	132.619	156.672	263.591
1	81.4697	121.176	129.608	209.804
1	91.7404	96.463	121.222	178.457
1	93.0473	110.97	139.11	184.42
1	76.5337	122.846	157.315	210.421
1	85.1412	104.887	146.422	230.366
2	73.8461	134.792	239.583	331.25
2	60.1467	161.992	252.033	371.951
2	77.8378	136.285	251.736	310.764
2	68.4122	223.704	291.358	330.864
2	66.1654	202.841	366.477	380.682
2	78.4038	222.156	356.287	365.269
2	74.5353	186.783	249.377	324.19
2	73.5763	141.089	269.009	328.84
2	77.6078	203.807	291.383	379.926
2	94.5652	147.816	211.494	264.368
3	71.7115	124.458	143.984	252.465
3	73.6156	134.513	143.805	278.761
3	79.0657	135.667	144.858	284.464
3	76.6326	130.697	999	281.026
3	73.0956	999	171.941	253.081
3	72.3856	145.084	132.237	277.453
3	78.0956	119.288	999	999
3	71.8403	999	999	999
3	77.8398	147.129	173.206	311.005
3	73.5401	138.71	136.228	253.102
4	27.4257	170.758	314.801	436.823
4	36.6271	241.367	280.216	456.835
4	50.6509	120.327	158.645	287.383
4	25.1938	121.846	169.538	461.538
4	39.072	168.75	279.688	375
4	77.4621	151.345	204.401	344.743
4	86.7863	125	167.481	287.594
4	96.2264	131.569	203.922	278.431
4	999	121.628	226.047	253.488
4	85.77	117.727	250	272.727
Group	Lung	Liver	Iron
0	0	0	20.16
0	0	0	15.68
0	0	0	16.85
0	0	0	16.87
0	1	0	18.63
0	1	0	13.83
0	0	0	14.73
0	0	0	14.29
0	0	0	16.27
0	0	0	15.3
1	0	0	18.01
1	0	0	10.3
1	0	0	11.68
1	2	0	7.03
1	2	0	13.57
1	2	0	18.72
1	5	0	23.09
1	0	0	15.67
2	1	0	20.35
2	0	0	21.88
2	1	1	17.33
2	0	0	23.48
2	0	0	22.11
2	0	0	16.44
2	1	0	22.46
2	0	1	21.58
2	1	0	12.87
2	0	1	9.09
3	0	0	16.56
3	0	1	17.15
3	0	1	16.86
3	1	0	18.1
3	1	0	13.73
3	0	0	19.58
3	0	0	16.07
3	0	1	19.12
3	0	0	18.08
3	1	0	17.11
4	1	0	17.24
4	0	0	16.52
4	0	0	25.53
4	0	0	17.27
4	0	0	12.32
4	0	0	21.89
4	0	0	18.88
4	2	1	15.72
4	0	0	15.12
4	1	0	13.38
[truncated: 16 more columns]
